# Supplementary material for: Effectiveness of Story-Centred Care Intervention Program in older persons living in long-term care facilities: A randomized, longitudinal study
Source: PLoS One. 2018 Mar 19;13(3):e0194178. doi: 10.1371/journal.pone.0194178 (PMC5858786; doi:10.1371/journal.pone.0194178)
Supplement: S3 File — (XLS) [file pone.0194178.s005.xls]

## Sheet: demographic
group	number	sex	age	edu	marriage	Marriage-other	disease1	disease2	disease3	disease4	disease5	disease6	disease7	disease8	disease9	disease10	diease11	total disease	distype	disease other	move	cigarette	Cigarette-yes	drink	Exercise	Exercise-yes	Health status
1	1_1	1	81	5	2		1	0	0	0	0	0	1	0	1	0	0	3	1		1	2		8	1	7	5
1	1_2	2	88	2	4		1	0	0	0	0	0	0	0	0	0	0	1	1		2	2		8	1	5	4
1	1_5	2	91	3	4		0	0	0	0	0	0	0	0	0	0	1	1	1	Gallstone	1	2		8	1	7	4
1	1_6	2	91	2	4		1	0	0	0	1	0	1	0	0	0	0	3	1		1	2		8	1	7	3
1	1_8	2	88	3	4		1	0	0	0	1	1	0	0	0	0	1	4	2	Parkinson's disease	1	2		8	1	5	2
1	1_9	1	85	4	2		1	0	0	0	0	0	0	0	1	1	0	3	1		1	2		8	1	7	4
1	1_10	2	82	2	4		1	0	0	0	0	0	0	0	1	0	0	2	1		1	2		8	1	5	2
1	1_11	2	82	2	2		1	1	0	0	0	0	1	0	1	0	0	4	2		1	2		8	1	7	3
1	1_12	2	85	2	4		0	0	0	0	0	1	0	1	0	0	0	2	1		1	2		8	1	7	3
1	1_14	1	88	5	1		1	0	0	0	0	0	1	0	1	1	0	4	2		1	2		8	1	7	2
1	1_15	1	85	3	4		1	0	0	0	0	1	1	0	0	0	0	3	1		1	2		8	1	7	4
1	1_16	1	85	5	4		1	0	0	0	0	0	1	0	0	0	0	2	1		1	2		8	1	7	4
1	1_17	2	90	4	4		1	0	0	0	0	0	1	0	1	0	0	3	1		2	2		8	1	5	2
1	1_19	2	87	4	1		1	0	0	0	0	0	0	0	1	0	0	2	1		2	2		8	1	7	5
1	1_20	2	70	4	4		1	1	0	0	0	0	0	0	0	0	0	2	1		1	2		8	1	3	3
1	1_22	2	85	4	2		0	0	0	0	0	0	1	0	0	0	0	1	1		1	2		8	1	6	4
1	1_23	2	90	3	4		1	0	0	0	0	0	1	1	0	0	0	3	1		1	2		8	1	7	3
1	1_24	2	77	4	4		0	0	0	0	0	1	1	0	0	0	0	2	1		1	2		8	1	7	5
1	1_25	2	83	4	4		1	0	0	0	0	0	1	0	1	0	0	3	1		1	2		8	1	5	4
1	1_26	2	88	3	4		1	0	0	0	0	1	1	0	1	0	1	5	2	Gallstone	1	2		8	1	7	4
1	1_27	2	82	2	4		0	0	0	0	0	0	0	0	1	0	0	1	1		1	2		8	1	7	4
1	1_28	2	83	3	4		0	0	0	0	0	0	1	0	0	0	1	2	1	Periodontal Disease	1	2		8	1	7	4
1	1_29	2	77	4	4		0	0	0	0	0	0	0	0	1	0	1	2	1		1	2		8	1	7	5
1	1_30	2	77	4	4		1	1	0	0	0	1	0	0	1	0	1	5	2		1	2		8	1	7	4
1	1_31	1	86	4	4		1	0	0	0	1	0	0	0	0	1	1	4	2	hernia	1	2		8	1	7	5
1	1_32	1	83	6	4		0	0	0	0	0	0	0	0	1	0	0	1	1		1	2		8	1	7	5
1	1_33	2	86	3	2		0	0	0	0	0	0	0	0	1	0	0	1	1		1	2		8	1	7	3
1	1_34	1	85	5	2		1	1	0	0	0	0	0	0	0	0	0	2	1		1	2		8	2		4
1	1_35	2	87	4	4		0	1	0	0	0	1	0	0	0	0	1	3	1	Uterine fibroids	2	2		8	1	7	5
2	2_1	1	93	4	4		0	0	0	0	1	0	0	0	0	0	0	1	1		2	2		8	1	5	5
2	2_2	2	69	1	4		1	1	0	0	1	1	0	0	0	0	1	5	2	kidney stone	2	1	2	8	2		3
2	2_3	2	89	3	4		1	0	0	0	0	0	1	0	1	0	0	3	1		1	2		8	1	2	3
2	2_4	2	82	1	4		1	0	0	0	0	0	0	0	0	0	1	2	1	Parkinson's disease	1	2		8	1	5	5
2	2_5	2	82	4	4		1	0	0	0	0	1	1	0	1	0	0	4	2		1	2		8	1	5	4
2	2_6	2	80	1	4		1	1	0	0	1	0	0	0	1	0	0	4	2		1	2		8	1	7	4
2	2_8	1	80	2	4		1	0	0	0	0	1	0	1	1	0	0	4	2		1	2		8	1	5	5
2	2_9	2	94	2	4		0	0	0	0	0	1	1	0	1	0	0	3	1		2	2		8	1	7	3
2	2_10	2	86	2	4		1	0	0	0	0	1	1	0	0	0	0	3	1		1	1	3	8	1	3	3
2	2_11	1	72	6	4		0	0	0	0	0	0	0	0	0	1	0	1	1		1	2		8	1	4	4
2	2_12	2	84	5	4		0	0	0	0	0	0	0	0	1	0	1	2	1	Parkinson's disease	2	2		8	1	7	3
2	2_13	1	85	4	2		0	0	0	1	0	0	0	0	0	0	0	1	1		1	2		8	1	7	3
2	2_14	2	76	2	4		1	0	0	0	0	0	0	0	0	0	0	1	1		2	2		8	1	7	3
2	2_15	2	92	3	4		0	0	0	0	0	1	0	0	0	0	0	1	1		2	2		8	1	2	5
2	2_16	2	84	2	4		1	1	0	0	0	0	1	0	1	0	0	4	2		1	2		8	1	2	4
2	2_17	1	78	2	1		0	0	0	0	0	0	1	0	1	0	0	2	1		1	1	1	8	1	7	5
2	2_20	2	73	1	4		0	0	0	0	0	1	1	0	1	0	1	4	2	SLE	2	2		8	1	5	2
2	2_21	1	90	5	4		0	0	0	0	0	0	0	0	0	0	0	0	1		1	2		8	1	7	5
2	2_22	1	74	4	3		0	0	0	0	0	0	0	0	0	1	1	2	1	gouty	1	2		8	1	7	5
2	2_23	1	90	4	4		0	0	0	0	1	0	0	0	0	1	0	2	1		1	2		8	1	7	5
2	2_24	2	92	5	4		0	0	0	0	0	0	1	0	1	0	1	3	1	Gallstone	1	2		8	1	7	4
2	2_25	1	89	4	2		0	1	0	0	0	0	0	0	0	0	1	2	1	asthma	2	2		8	1	7	3
2	2_26	2	90	2	4		0	0	0	0	0	0	0	0	0	0	0	0	1		1	2		8	1	5	4
2	2_27	2	82	2	2		1	1	0	0	0	1	1	0	1	0	0	5	2		2	2		8	1	7	3
2	2_28	1	82	1	2		1	0	0	0	0	1	1	0	0	0	0	3	1		1	2		8	1	7	2
2	2_29	1	89	4	4		1	1	0	0	0	1	1	0	1	1	0	6	2		2	2		8	1	7	2
2	2_30	1	93	5	2		1	0	0	0	0	1	1	0	0	1	0	4	2		2	2		8	1	7	4
2	2_31	2	90	2	4		1	0	0	0	0	0	0	0	0	0	0	1	1		2	2		8	1	7	2
2	2_33	2	91	4	4		0	0	0	0	0	0	0	0	1	0	0	1	1		2	2		8	2		5
2	2_34	2	75	5	2		1	1	0	0	0	1	0	1	0	0	0	4	2		1	2		8	1	5	4
2	2_35	2	85	5	4		0	0	0	0	0	1	0	0	0	0	0	1	1		1	2		8	1	7	2

## Sheet: social support
group	number	visit	phone	go outside	score 3	play together	See friend	listen1	listen 1a	listen2	listen 2a	listen3	listen 3a	listen4	listen 4a	listen5	listen 5a	listen6	listen other	listen 6b	Satisfied 1	Comfort1	comfort 1a	Comfort2	Comfort 2a	Comfort3	Comfort 3a	Comfort4	Comfort 4a	Comfort5	Comfort 5a	Comfort6	Comfort other	Comfort 6b	Satisfied 2	Talk interest1	Talk interest 1a	Talk interest2	Talk interest 2a	Talk interest3	Talk interest 3a	Talk interest4	Talk interest 4a	Talk interest5	Talk interest 5a	Talk interest6	Talk interest other	Talk interest 6b	Satisfied 3
1	1_1	3	3	3	9	3	4	1	2	0	1	0	1	0	1	0	1	0		1	4	1	2	0	1	0	1	0	1	0	1	0		1	4	0	1	0	1	1	4	0	1	0	1	0		1	5
1	1_2	3	1	4	8	3	4	1	3	0	1	0	1	0	1	0	1	0		1	4	1	3	0	1	0	1	0	1	0	1	0		1	4	0	1	0	1	1	4	0	1	0	1	0		1	4
1	1_5	2	1	2	5	3	1	0	1	0	1	1	4	0	1	0	1	0		1	4	0	1	0	1	0	1	0	1	0	1	1	God	1	4	0	1	0	1	1	3	0	1	0	1	0		1	4
1	1_6	1	3	4	8	1	1	0	1	0	1	1	1	0	1	0	1	0		1	2	0	1	0	1	1	1	0	1	0	1	0		1	2	0	1	0	1	1	1	0	1	0	1	0		1	2
1	1_8	4	3	2	9	2	4	0	1	0	1	0	1	0	1	0	1	1	grandson	4	4	0	1	0	1	0	1	0	1	0	1	1	grandson	4	4	0	1	0	1	0	1	0	1	0	1	0		1	4
1	1_9	1	2	1	4	3	1	0	1	0	1	1	2	0	1	0	1	0		1	4	0	1	0	1	1	2	0	1	0	1	0		1	4	0	1	0	1	1	1	0	1	0	1	0		1	3
1	1_10	2	2	2	6	3	3	0	1	0	1	1	4	0	1	0	1	0		1	5	0	1	0	1	1	4	0	1	0	1	0		1	5	0	1	0	1	1	4	0	1	0	1	0		1	5
1	1_11	3	4	1	8	3	4	1	4	0	1	0	1	0	1	1	3	0		1	5	1	4	0	1	0	1	0	1	1	3	0		1	5	1	4	0	1	0	1	0	1	1	3	0		1	5
1	1_12	2	3	3	8	2	2	0	1	0	1	1	3	0	1	0	1	0		1	3	0	1	0	1	1	2	0	1	0	1	0		1	3	0	1	0	1	1	4	0	1	0	1	0		1	4
1	1_14	2	3	3	8	3	4	1	4	0	1	0	1	0	1	0	1	0		1	4	1	4	0	1	0	1	0	1	0	1	0		1	3	1	4	0	1	0	1	0	1	0	1	0		1	4
1	1_15	4	1	1	6	2	4	0	1	0	1	0	1	0	1	1	2	0		1	3	0	1	0	1	0	1	0	1	1	2	0		1	3	0	1	0	1	0	1	0	1	1	2	0		1	3
1	1_16	2	1	2	5	3	1	0	1	0	1	0	1	0	1	0	1	1	self	4	5	0	1	0	1	0	1	0	1	0	1	1	self	4	5	0	1	0	1	0	1	0	1	0	1	1	self	4	5
1	1_17	3	4	1	8	1	4	1	2	0	1	0	1	0	1	0	1	0		1	4	1	2	0	1	0	1	0	1	0	1	0		1	4	0	1	0	1	0	1	0	1	0	1	1	caregiver	4	4
1	1_19	2	3	2	7	1	1	0	1	0	1	1	2	0	1	0	1	0		1	3	0	1	0	1	1	2	0	1	0	1	0		1	3	0	1	0	1	1	2	0	1	0	1	0		1	4
1	1_20	2	1	2	5	3	3	0	1	0	1	0	1	0	1	0	1	1	self	1	3	0	1	0	1	0	1	0	1	0	1	1	self	1	3	0	1	0	1	1	2	0	1	0	1	0		1	3
1	1_22	3	2	4	9	3	4	1	2	0	1	0	1	0	1	0	1	0		1	4	1	1	1	1	1	1	1	1	1	1	1	nurse staff	1	4	1	2	0	1	0	1	0	1	0	1	0		1	4
1	1_23	3	3	3	9	3	4	1	3	0	1	0	1	0	1	0	1	0		1	4	1	3	0	1	0	1	0	1	0	1	0		1	4	1	3	0	1	0	1	0	1	0	1	0		1	4
1	1_24	4	3	2	9	2	3	0	1	0	1	1	2	0	1	0	1	0		1	5	0	1	0	1	1	2	0	1	0	1	0		1	5	0	1	0	1	1	3	0	1	0	1	0		1	5
1	1_25	3	2	2	7	3	3	0	1	0	1	0	1	0	1	0	1	1	nurse staff	1	3	0	1	0	1	0	1	0	1	0	1	1	nurse staff	1	3	0	1	0	1	1	1	0	1	0	1	0		1	4
1	1_26	1	2	3	6	3	2	1	1	0	1	0	1	0	1	0	1	0		1	3	1	1	0	1	0	1	0	1	0	1	0		1	3	0	1	0	1	1	4	0	1	0	1	0		1	4
1	1_27	2	2	2	6	3	2	0	1	0	1	1	1	0	1	0	1	0		1	4	0	1	0	1	1	1	0	1	0	1	0		1	4	0	1	0	1	1	4	0	1	0	1	0		1	4
1	1_28	2	3	3	8	3	4	1	1	0	1	0	1	0	1	0	1	0		1	3	1	1	0	1	0	1	0	1	0	1	0		1	3	0	1	0	1	1	2	0	1	0	1	0		1	3
1	1_29	3	3	3	9	3	4	0	1	0	1	1	2	0	1	0	1	0		1	4	0	1	0	1	1	2	0	1	0	1	0		1	4	0	1	0	1	1	4	0	1	0	1	0		1	5
1	1_30	1	4	2	7	1	3	1	2	0	1	0	1	0	1	0	1	0		1	4	1	2	0	1	0	1	0	1	0	1	0		1	4	0	1	0	1	1	2	0	1	0	1	0		1	4
1	1_31	2	2	2	6	3	2	1	1	0	1	0	1	0	1	0	1	0		1	4	1	1	0	1	0	1	0	1	0	1	0		1	4	0	1	0	1	1	4	0	1	0	1	0		1	5
1	1_32	3	3	3	9	3	3	0	1	0	1	0	1	1	2	0	1	0		1	4	0	1	0	1	0	1	1	2	0	1	0		1	4	0	1	0	1	0	1	1	4	0	1	0		1	4
1	1_33	3	3	3	9	2	2	0	1	0	1	0	1	0	1	0	1	1	God	2	4	0	1	0	1	0	1	0	1	0	1	1	God	2	4	0	1	0	1	1	2	0	1	0	1	0		1	4
1	1_34	2	2	2	6	1	4	1	2	0	1	0	1	0	1	0	1	0		1	4	1	2	0	1	0	1	0	1	0	1	0		1	4	0	1	0	1	1	2	0	1	0	1	0		1	3
1	1_35	1	3	1	5	1	3	1	1	0	1	1	2	0	1	0	1	0		1	3	1	1	0	1	1	2	0	1	0	1	0		1	3	0	1	0	1	1	2	0	1	0	1	0		1	3
2	2_1	2	3	2	7	2	2	0	1	0	1	1	2	0	1	0	1	0		1	4	1	2	0	1	0	1	0	1	0	1	0		1	4	1	2	0	1	0	1	0	1	0	1	0		1	4
2	2_2	3	3	2	8	1	3	1	1	0	1	0	1	0	1	0	1	0		1	3	1	1	0	1	0	1	0	1	0	1	0		1	3	0	1	0	1	0	1	0	1	0	1	1	self	3	3
2	2_3	4	3	3	10	3	2	0	1	0	1	1	4	0	1	0	1	0		1	4	0	1	0	1	1	4	0	1	0	1	0		1	4	0	1	0	1	1	4	0	1	0	1	0		1	4
2	2_4	1	3	3	7	3	4	0	1	0	1	1	1	0	1	0	1	0		1	4	0	1	0	1	1	1	0	1	0	1	0		1	4	0	1	0	1	1	3	0	1	0	1	0		1	4
2	2_5	2	2	3	7	3	3	0	1	0	1	0	1	0	1	0	1	1	nurse staff	1	0	0	1	0	1	0	1	0	1	0	1	1	nurse staff	1	3	0	1	0	1	1	3	0	1	0	1	0		1	5
2	2_6	2	3	2	7	3	4	0	1	0	1	1	4	0	1	0	1	0		1	5	0	1	0	1	1	4	0	1	0	1	0		1	4	0	1	0	1	1	4	0	1	0	1	0		1	4
2	2_8	3	3	2	8	3	3	1	1	1	1	1	1	0	1	0	1	0		1	2	1	1	1	1	1	1	0	1	0	1	0		1	1	1	1	1	1	1	1	0	1	0	1	0		1	2
2	2_9	3	3	1	7	3	3	1	2	0	1	0	1	0	1	0	1	0		1	3	1	2	0	1	0	1	0	1	0	1	0		1	5	0	1	0	1	1	2	0	1	0	1	0		1	1
2	2_10	3	3	3	9	1	1	1	3	0	1	0	1	0	1	0	1	0		1	4	1	3	0	1	0	1	0	1	0	1	0		1	4	1	3	0	1	0	1	0	1	0	1	0		1	3
2	2_11	2	4	2	8	3	4	0	1	0	1	1	3	0	1	0	1	0		1	3	0	1	0	1	0	1	0	1	1	2	0		1	3	0	1	0	1	1	3	0	1	0	1	0		1	4
2	2_12	1	2	2	5	1	2	1	2	0	1	0	1	0	1	0	1	0		1	4	1	2	0	1	0	1	0	1	0	1	0		1	4	0	1	0	1	1	4	0	1	0	1	0		1	4
2	2_13	3	3	2	8	2	4	0	1	0	1	1	2	0	1	0	1	0		1	4	0	1	0	1	1	2	0	1	0	1	0		1	4	0	1	0	1	1	4	0	1	0	1	0		1	4
2	2_14	3	3	3	9	2	4	0	1	0	1	1	4	0	1	0	1	0		1	4	0	1	0	1	1	4	0	1	0	1	0		1	4	0	1	0	1	1	4	0	1	0	1	0		1	4
2	2_15	1	3	3	7	3	4	0	1	0	1	0	1	0	1	0	1	1	self	1	3	0	1	0	1	0	1	0	1	0	1	1	self	1	3	0	1	0	1	1	2	0	1	0	1	0		1	4
2	2_16	4	1	2	7	3	4	0	1	0	1	1	1	0	1	0	1	0		1	4	0	1	0	1	1	1	0	1	0	1	0		1	4	0	1	0	1	1	1	0	1	0	1	0		1	4
2	2_17	2	3	4	9	3	4	0	1	0	1	0	1	0	1	0	1	1	self	1	3	0	1	0	1	0	1	0	1	0	1	1	self	1	3	0	1	0	1	0	1	0	1	0	1	1	self	1	3
2	2_20	2	3	1	6	1	1	0	1	0	1	1	4	0	1	0	1	0		1	4	0	1	0	1	1	4	0	1	0	1	0		1	4	0	1	0	1	1	4	0	1	0	1	0		1	4
2	2_21	3	2	3	8	3	3	0	1	0	1	0	1	0	1	0	1	1	nurse staff	1	3	0	1	0	1	0	1	0	1	0	1	1	nurse staff	1	3	0	1	0	1	1	2	0	1	0	1	0		1	4
2	2_22	1	1	3	5	3	1	0	1	0	1	0	1	0	1	0	1	1	nurse staff	1	3	0	1	0	1	0	1	0	1	0	1	1	nurse staff	1	3	0	1	0	1	0	1	0	1	0	1	1	nurse staff	1	3
2	2_23	1	1	3	5	3	1	0	1	0	1	0	1	0	1	0	1	1	self	1	2	0	1	0	1	0	1	0	1	0	1	1	nurse staff	1	2	0	1	0	1	1	2	0	1	0	1	0		1	3
2	2_24	1	2	2	5	2	2	0	1	0	1	1	3	0	1	0	1	0		1	5	0	1	0	1	1	3	0	1	0	1	0		1	5	0	1	0	1	1	2	0	1	0	1	0		1	4
2	2_25	1	2	2	5	2	3	1	2	0	1	0	1	0	1	0	1	0		1	3	1	2	0	1	0	1	0	1	0	1	0		1	3	0	1	0	1	1	3	0	1	0	1	0		1	5
2	2_26	2	3	3	8	3	4	0	1	0	1	1	1	0	1	1	2	0		1	3	0	1	0	1	1	1	0	1	1	2	0		1	3	0	1	0	1	1	4	0	1	0	1	0		1	4
2	2_27	2	3	2	7	1	3	1	2	0	1	0	1	0	1	0	1	0		1	4	1	2	0	1	0	1	0	1	0	1	0		1	4	0	1	0	1	1	2	0	1	0	1	0		1	4
2	2_28	1	1	1	3	1	2	0	1	0	1	0	1	0	1	0	1	1	self	1	3	0	1	0	1	0	1	0	1	0	1	1	self	1	3	0	1	0	1	0	1	0	1	0	1	1	self	1	0
2	2_29	2	4	2	8	1	3	1	4	0	1	0	1	0	1	0	1	0		1	5	1	4	0	1	0	1	0	1	0	1	0		1	5	0	1	0	1	1	1	0	1	0	1	0		1	2
2	2_30	2	2	2	6	1	3	1	1	0	1	0	1	0	1	0	1	0		1	3	1	1	0	1	0	1	0	1	0	1	0		1	3	0	1	0	1	0	1	0	1	0	1	1	self	1	3
2	2_31	2	2	3	7	1	2	1	1	0	1	0	1	0	1	0	1	0		1	3	1	1	0	1	0	1	0	1	0	1	0		1	3	0	1	0	1	1	2	0	1	0	1	0		1	3
2	2_33	1	2	2	5	1	4	1	2	0	1	0	1	0	1	0	1	0		1	4	1	2	0	1	0	1	0	1	0	1	0		1	4	0	1	0	1	1	2	0	1	0	1	0		1	4
2	2_34	2	2	2	6	3	4	0	1	0	1	1	3	0	1	0	1	0		1	5	0	1	0	1	1	3	0	1	0	1	0		1	5	0	1	0	1	1	2	0	1	0	1	0		1	3
2	2_35	1	3	2	6	3	4	1	2	0	1	0	1	0	1	0	1	0		1	3	1	2	0	1	0	1	0	1	0	1	0		1	3	0	1	0	1	1	2	0	1	0	1	0		1	4
[truncated: 154 more columns]

## Sheet: depression
組別	個案編號	Satisfied 1	Give up 1	empty 1	bored 1	good spirits 1	something bad 1	happy 1	helpless 1	stay at home 1	memory problems 1	wonderful 1	worthless 1	energy 1	hopeless 1	better off than you 1	Satisfied 2	Give up 2	empty 2	bored 2	good spirits 2	something bad 2	happy 2	helpless 2	stay at home 2	memory problems 2	wonderful 2	worthless 2	energy 2	hopeless 2	better off than you 2	Satisfied 3	Give up 3	empty 3	bored 3	good spirits3	something bad 3	happy 3	helpless 3	stay at home 3	memory problems 3	wonderful 3	worthless 3	energy 3	hopeless 3	better off than you 3	Satisfied 4	Give up 4	empty 4
1	1_1	1	0	1	0	1	0	1	0	0	0	1	0	1	0	0	1	0	0	0	1	0	1	0	0	0	1	0	1	0	0	1	0	0	0	1	0	1	0	0	0	1	0	1	0	0	1	0	0
1	1_2	1	1	0	0	1	0	1	0	1	1	1	1	1	0	0	1	0	0	0	1	0	1	0	0	1	1	0	1	0	0	1	0	0	0	1	0	1	0	1	1	1	0	1	0	0	1	0	0
1	1_5	1	0	0	0	1	0	1	0	0	0	1	0	1	0	0	1	0	0	0	1	0	1	0	0	0	1	0	1	0	0	1	1	0	0	1	0	1	0	0	0	1	0	1	0	0	1	1	0
1	1_6	1	0	1	1	0	0	0	0	1	1	0	0	0	1	1	1	0	0	0	1	0	1	0	0	1	1	0	0	1	1	1	0	1	0	1	0	1	0	0	0	0	0	1	1	0	1	0	0
1	1_8	1	1	0	0	1	0	1	0	1	1	1	1	0	0	1	1	0	1	0	1	0	1	0	0	0	1	0	1	1	0	1	1	0	0	1	0	1	0	0	0	1	1	1	0	0	1	1	0
1	1_9	1	0	1	1	1	1	1	0	0	0	1	0	0	0	0	1	0	1	1	0	0	0	0	0	0	1	0	1	0	0	1	0	1	0	1	0	1	0	0	0	1	0	1	0	0	1	0	1
1	1_10	0	0	1	1	0	0	0	1	1	1	0	1	1	1	0	1	0	0	0	1	0	1	1	1	0	1	1	1	1	0	1	0	1	0	0	0	0	0	0	0	1	0	1	0	0	0	0	1
1	1_11	1	0	0	0	1	0	1	0	1	1	1	0	0	0	1	1	0	0	0	1	0	1	0	0	0	1	0	1	1	0	1	0	0	0	1	0	1	0	1	0	1	0	1	1	0	0	0	0
1	1_12	1	0	1	0	1	0	1	0	1	1	1	0	0	0	0	1	0	0	0	1	0	1	0	0	0	1	1	1	0	0	1	0	0	0	1	0	1	0	0	0	1	1	1	0	0	1	0	0
1	1_14	1	0	1	1	1	1	1	1	1	1	1	1	1	0	0	1	1	0	0	1	0	1	0	1	1	1	0	1	0	0	1	0	1	0	1	0	1	0	0	1	1	0	1	0	0	1	0	0
1	1_15	1	0	0	0	1	0	1	0	1	0	1	0	1	0	1	1	0	0	0	1	0	1	0	0	0	1	0	1	0	0	1	0	0	0	1	0	1	0	0	0	1	0	0	0	0	1	0	0
1	1_16	1	0	0	0	1	0	1	0	1	0	1	0	1	1	0	1	0	0	0	1	0	1	0	0	0	1	0	1	0	0	1	0	0	0	1	0	1	0	0	1	1	0	1	0	0	1	0	1
1	1_17	1	1	0	0	1	0	1	0	1	0	0	0	0	1	1	1	1	1	0	1	0	1	0	1	0	0	0	1	0	0	1	1	1	0	1	0	1	0	0	0	1	1	1	0	0	1	1	0
1	1_19	1	1	0	0	1	0	1	0	0	0	1	0	1	0	1	1	0	0	0	1	0	1	0	0	0	1	0	1	0	1	1	0	0	0	1	0	1	0	0	0	1	0	1	0	0	1	1	0
1	1_20	1	0	1	0	1	0	1	0	0	0	0	0	1	0	0	1	0	0	0	1	0	1	0	0	0	1	0	1	0	0	1	0	0	0	1	0	1	0	0	0	0	0	1	0	0	1	0	0
1	1_22	1	1	0	0	1	0	1	0	0	1	1	0	1	0	0	1	1	0	0	1	0	1	0	1	0	1	0	1	1	0	1	0	0	0	1	0	1	0	0	1	1	0	1	0	1	1	0	0
1	1_23	1	1	0	0	1	0	1	0	1	0	1	0	1	0	0	1	0	0	0	1	0	1	0	0	0	1	0	1	0	0	1	1	0	0	1	0	1	0	0	0	1	0	1	0	0	1	1	0
1	1_24	1	0	0	0	1	0	1	0	1	0	1	0	1	0	0	1	0	0	0	1	0	1	0	0	0	1	0	1	0	0	1	1	0	0	1	0	1	0	0	0	1	0	1	0	0	1	0	1
1	1_25	1	0	0	0	1	0	1	0	0	0	1	0	1	0	1	1	0	0	0	1	0	1	0	0	0	1	0	1	0	0	1	0	0	0	1	0	1	0	0	0	1	0	1	0	0	0	0	0
1	1_26	1	0	0	0	1	0	1	0	0	0	1	0	1	0	0	1	0	0	0	1	0	1	0	0	0	1	0	1	1	0	1	0	0	0	1	0	1	0	0	0	1	0	1	0	0	1	0	0
1	1_27	1	0	0	0	1	0	1	0	0	0	1	0	1	0	0	1	0	0	0	1	0	1	0	0	0	1	0	1	0	0	1	0	0	0	1	0	1	0	0	0	1	0	1	0	0	1	0	0
1	1_28	1	0	0	0	1	0	1	0	0	0	1	0	1	0	0	1	0	0	0	1	0	1	0	0	0	1	0	1	0	0	1	0	0	0	1	0	1	0	0	0	1	0	1	0	0	1	0	1
1	1_29	1	0	0	0	1	0	1	0	0	0	1	0	1	0	0	1	0	0	0	1	0	1	0	0	0	1	0	1	0	0	1	0	0	0	1	0	1	0	0	0	1	0	1	0	0
1	1_30	1	1	1	0	1	0	1	0	0	1	1	1	1	0	1	1	1	1	0	1	0	1	0	0	1	1	1	1	0	0	1	1	1	0	1	0	1	0	1	1	1	0	1	0	0	1	1	1
1	1_31	1	0	0	0	1	0	1	0	0	0	1	0	1	0	0	1	0	0	0	1	0	1	0	0	0	1	0	1	0	0	1	0	0	0	1	0	1	0	0	0	1	0	1	0	0	1	0	0
1	1_32	1	0	0	0	1	0	1	0	0	0	1	0	1	0	0	1	0	0	0	1	0	1	0	0	0	1	0	1	0	0	1	0	0	0	1	0	1	0	0	0	1	0	1	0	0	1	0	0
1	1_33	1	1	1	0	1	0	1	0	0	0	1	0	1	0	0	1	1	1	0	1	0	1	0	0	0	1	0	1	0	0	1	1	1	0	1	0	1	0	0	0	1	0	1	0	0	1	1	1
1	1_34	1	0	1	0	1	0	1	0	0	0	1	0	1	0	0	1	0	1	0	1	0	1	0	0	1	1	0	1	0	0	1	0	0	0	1	0	1	0	0	0	1	0	1	1	0	1	0	1
1	1_35	1	1	1	0	1	0	1	0	1	0	1	0	1	1	0	1	1	1	0	1	0	1	0	1	0	1	0	1	0	0	1	1	1	0	1	0	1	0	0	0	1	0	1	0	0	1	0	1
2	2_1	1	1	0	0	1	0	1	0	0	0	1	1	1	0	0	1	0	0	0	1	0	1	0	0	1	0	1	1	1	0	1	0	1	0	1	0	1	0	0	1	0	0	1	1	0	1	0	1
2	2_2	1	1	0	0	1	0	1	0	1	0	1	0	0	0	1	1	1	0	0	1	0	1	0	1	0	1	0	1	0	0	1	1	1	0	1	0	1	0	1	0	1	0	1	0	0	1	1	0
2	2_3	1	0	0	0	1	0	1	0	0	0	1	1	1	0	0	1	0	0	0	1	0	1	0	0	0	1	1	1	0	0	1	0	0	0	1	0	1	0	0	0	1	0	1	0	0	1	0	0
2	2_4	1	0	0	0	1	0	1	0	0	0	1	0	1	0	0	1	0	0	0	1	0	1	0	0	0	1	0	1	0	0	1	0	0	0	1	0	1	0	0	1	1	0	1	0	0	1	0	0
2	2_5	1	0	0	0	1	0	1	0	0	0	1	0	1	0	0	1	1	0	0	1	0	1	0	0	0	1	0	1	0	0	1	1	0	0	1	0	1	0	0	0	1	0	1	0	0	1	1	0
2	2_6	1	0	0	0	1	0	1	0	1	1	1	0	1	0	1	1	0	0	0	1	0	1	0	1	0	1	0	1	0	1	1	0	0	0	1	0	1	0	0	0	1	1	1	0	1	1	0	0
2	2_8	0	1	1	1	0	1	0	1	1	0	0	0	0	1	1	0	1	1	1	0	1	0	1	1	0	0	0	0	1	1	0	1	1	1	0	0	0	1	1	0	0	0	0	1	1	1	0	1
2	2_9	0	0	0	0	1	0	1	0	1	0	1	1	1	1	0	1	0	0	0	0	0	0	0	1	0	0	1	1	1	0	1	1	0	0	1	0	1	0	1	0	0	1	1	1	0	1	1	1
2	2_10	1	0	1	0	1	0	1	0	0	0	1	1	1	0	0	1	0	0	0	1	0	1	0	0	1	1	0	0	0	1	1	0	1	0	1	0	1	0	0	0	1	1	1	0	0	1	0	0
2	2_11	1	0	0	0	1	0	1	0	0	0	1	0	1	0	0	1	0	0	0	1	0	1	0	0	0	1	0	1	0	0	1	0	0	0	1	0	1	0	0	0	1	0	1	0	0	1	0	0
2	2_12	1	0	1	0	1	0	1	0	1	0	0	0	1	1	0	1	0	1	0	1	0	1	0	1	0	0	0	1	1	0	1	0	1	0	1	0	1	0	1	0	0	0	1	1	0	1	0	1
2	2_13	1	0	0	0	1	0	1	0	0	0	1	1	1	0	0	1	0	0	0	1	0	1	0	0	0	1	0	1	1	0	1	0	0	0	1	0	1	0	0	0	1	0	1	0	0	0	0	0
2	2_14	1	0	0	0	1	0	1	0	0	0	1	0	1	0	0	1	0	0	0	1	0	1	0	0	0	1	0	1	0	0	1	0	0	0	1	0	1	0	0	0	1	0	1	1	0	1	0	0
2	2_15	1	0	0	0	1	0	1	0	0	0	1	0	1	0	0	1	1	0	0	1	0	1	0	0	0	1	0	1	0	0	1	1	0	0	1	0	1	0	1	0	1	1	1	0	0	1	0	0
2	2_16	1	0	0	0	1	0	1	0	0	1	1	1	1	1	0	1	1	0	0	0	0	0	0	1	0	1	1	0	1	0	1	1	0	0	1	0	1	0	0	1	1	1	1	1	0	1	1	0
2	2_17	1	0	0	0	1	1	1	0	0	0	1	0	1	0	1	1	0	0	0	1	0	1	0	0	1	1	0	1	0	0	1	0	0	0	1	0	1	0	0	0	1	0	1	0	0	1	0	0
2	2_20	1	0	0	0	1	0	1	0	1	1	1	1	0	0	1	1	1	0	0	1	0	1	0	1	0	1	0	1	0	0	1	0	0	0	1	0	1	0	1	1	1	0	1	0	1	1	0	0
2	2_21	1	0	0	0	1	0	1	0	0	0	1	0	1	0	1	1	0	0	0	1	0	1	0	0	0	1	0	1	0	0	1	0	0	0	1	0	1	0	0	0	1	0	1	0	0	1	0	0
2	2_22	0	0	0	0	1	0	1	0	0	0	1	0	1	0	0	1	0	0	0	0	0	0	0	0	0	1	0	1	0	0	1	0	0	0	1	0	1	0	0	0	1	1	1	1	0	1	0	0
2	2_23	1	0	0	0	1	1	1	0	0	0	1	0	1	0	1	1	0	0	0	1	0	1	1	0	0	1	0	1	0	0	1	0	0	0	1	0	1	0	0	0	1	0	1	0	0	1	0	0
2	2_24	1	1	0	0	1	0	1	0	0	0	1	0	0	0	0	1	0	1	0	1	0	1	0	1	0	1	0	1	0	0	1	0	1	0	1	0	1	0	1	0	1	0	1	0	0	1	0	0
2	2_25	1	0	0	0	1	0	1	0	1	0	1	0	1	0	0	1	0	0	0	1	0	1	0	0	0	1	1	1	1	0	1	0	1	0	1	0	1	0	0	1	1	0	1	0	0	1	1	0
2	2_26	1	0	0	0	1	0	1	0	0	1	1	0	1	0	0	1	0	0	1	1	0	1	0	0	1	1	1	1	1	0	1	0	0	0	1	0	1	0	0	1	1	0	1	0	0	1	0	0
2	2_27	1	1	1	0	0	0	0	0	1	0	0	1	0	1	0	1	1	1	0	0	0	0	0	1	0	0	1	0	1	0	1	1	1	0	0	0	0	0	1	0	0	1	0	1	0	1	1	1
2	2_28	0	1	1	1	0	0	0	1	1	1	0	1	0	1	1	0	1	1	1	0	0	0	0	0	1	0	1	0	1	1	0	1	1	1	0	0	0	0	0	1	0	1	0	1	1	0	1	1
2	2_29	1	1	1	0	1	0	1	0	0	0	1	0	0	0	0	1	1	1	0	1	0	1	0	0	0	1	0	0	0	0	1	1	1	0	1	0	1	0	0	0	1	0	1	0	0	0	1	1
2	2_30	1	1	0	0	1	0	1	0	1	0	1	0	1	0	0	1	1	0	0	1	0	1	0	1	0	1	0	1	0	0	1	1	1	0	1	0	1	0	1	0	1	0	1	0	0	1	1	1
2	2_31	1	1	1	1	1	0	1	0	1	1	1	1	1	0	1	1	1	1	1	1	0	1	0	1	1	1	1	1	0	1	1	1	1	1	1	0	1	0	1	1	1	1	1	0	1	1	1	0
2	2_33	1	1	0	0	1	0	1	0	0	1	1	1	1	0	0	1	0	0	0	1	0	1	0	0	1	1	0	1	0	0	1	0	0	0	1	0	1	0	0	1	1	0	1	0	0	1	0	0
2	2_34	1	0	0	0	1	0	1	0	0	0	1	0	1	0	0	1	0	0	0	1	0	1	0	0	0	1	0	1	0	0	0	1	0	0	0	0	0	0	0	0	1	0	1	0	0	0	1	0
2	2_35	1	0	1	0	1	0	1	0	0	0	1	0	1	0	0	1	0	1	0	1	0	1	0	0	0	1	0	1	1	0	1	0	1	0	1	0	1	0	0	0	1	0	1	0	0	1	0	1
[truncated: 12 more columns]

## Sheet: cognitive fubction
組別	個案編號	date 1	day 1	place 1	Phone number 1	Room number 1	How old 1	Birthday 1	present President 1	former President 1	Name 1	calculate 1	cognition1	date 2	day 2	place 2	Phone number 2	Room number 2	How old 2	Birthday 2	present President 2	former President 2	Name 2	calculate 2	cognition2	date 3	day 3	place 3	Phone number 3	Room number 3	How old 3	Birthday 3	present President 3	former President 3	Name 3	calculate 3	cognition3	date 4	day 4	place 4	Phone number 4	Room number 4	How old 4	Birthday 4	present President 4	former President 4	Name 4	calculate 4	cognition4
1	1_1	0	0	0	0	0	0	0	0	0	0	0	0	0	0	0	0	0	0	0	0	0	0	0	0	0	0	0	0	0	0	0	0	0	0	0	0	0	0	0	0	0	0	0	0	0	0	0	0
1	1_2	1	0	0	1	0	0	0	0	0	0	0	2	0	1	0	1	0	0	0	0	0	0	0	2	1	0	0	1	0	0	0	0	0	0	0	2	1	0	0	1	0	0	0	0	0	0	0	2
1	1_5	1	0	0	0	0	0	0	0	1	0	0	2	0	0	0	0	0	0	0	0	1	0	0	1	1	0	0	0	0	0	0	0	0	0	0	1	1	0	0	0	0	0	0	0	0	0	0	1
1	1_6	0	0	0	0	0	0	0	0	0	0	0	0	0	0	0	0	0	0	0	0	0	0	0	0	0	0	0	0	0	0	0	0	0	0	0	0	0	0	0	0	0	0	0	0	0	0	0	0
1	1_8	0	0	0	0	0	0	0	0	0	0	0	0	0	0	0	0	0	0	0	0	0	0	0	0	0	0	0	0	0	0	0	0	0	0	0	0	0	0	0	0	0	0	0	0	0	0	0	0
1	1_9	1	0	0	0	0	0	0	0	0	0	0	1	0	0	0	0	0	0	0	0	0	0	0	0	0	0	0	0	0	0	0	0	0	0	0	0	0	0	0	0	0	0	0	0	0	0	0	0
1	1_10	0	0	0	0	0	1	0	0	0	0	1	2	0	0	0	1	0	0	0	0	0	0	1	2	0	0	0	0	0	0	0	0	0	0	1	1	0	0	0	0	0	0	1	0	0	0	1	2
1	1_11	0	0	0	0	0	0	0	0	0	0	0	0	0	0	0	0	0	0	0	0	0	0	0	0	0	0	0	0	0	0	0	0	0	0	0	0	0	0	0	0	0	0	0	0	0	0	0	0
1	1_12	0	0	0	0	0	0	0	0	0	0	0	0	0	0	0	0	0	0	0	0	0	0	0	0	0	0	0	0	0	0	0	0	0	0	0	0	0	0	0	0	0	0	0	0	0	0	0	0
1	1_14	0	0	0	0	0	0	0	0	0	0	0	0	0	0	0	0	0	0	0	0	0	0	0	0	0	0	0	0	0	0	0	0	0	0	0	0	0	0	0	0	0	0	0	0	0	0	0	0
1	1_15	0	0	0	0	0	0	0	0	1	0	0	1	0	0	0	0	0	0	0	0	0	0	0	0	0	0	0	0	0	0	0	0	0	0	0	0	0	0	0	0	0	0	0	0	0	0	0	0
1	1_16	0	0	0	0	0	0	0	0	0	0	0	0	0	0	0	0	0	0	0	0	0	0	0	0	0	0	0	0	0	0	0	0	0	0	0	0	0	0	0	0	0	0	0	0	0	0	0	0
1	1_17	0	0	0	0	0	0	0	0	0	0	0	0	0	0	0	0	0	0	0	0	0	0	0	0	0	0	0	0	0	0	0	0	0	0	0	0	0	0	0	0	0	0	0	0	0	0	0	0
1	1_19	1	1	0	0	0	0	0	0	0	0	0	2	1	1	0	0	0	0	0	0	0	0	0	2	0	0	0	0	0	0	0	0	0	0	0	0	0	0	0	0	0	0	0	0	0	0	0	0
1	1_20	1	1	0	0	0	0	0	0	0	0	0	2	1	1	0	0	0	0	0	0	0	0	0	2	0	0	0	0	0	0	0	0	0	0	0	0	0	0	0	0	0	0	0	0	0	0	0	0
1	1_22	0	1	0	0	0	0	0	0	0	0	0	1	0	0	0	0	0	0	0	0	0	0	0	0	0	0	0	0	0	0	0	0	0	0	0	0	0	0	0	0	0	0	0	0	0	0	0	0
1	1_23	0	0	0	0	0	0	0	0	0	0	0	0	0	0	0	0	0	0	0	0	0	0	0	0	0	0	0	0	0	0	0	0	0	0	0	0	0	0	0	1	0	0	0	0	0	0	0	1
1	1_24	0	0	0	0	0	0	0	0	0	0	0	0	0	0	0	0	0	0	0	0	0	0	0	0	0	0	0	0	0	0	0	0	0	0	0	0	0	0	0	0	0	0	0	0	0	0	0	0
1	1_25	0	0	0	0	0	0	0	0	0	0	0	0	0	0	0	0	0	0	0	0	0	0	0	0	0	0	0	0	0	0	0	0	0	0	0	0	0	0	0	0	0	0	0	0	0	0	0	0
1	1_26	0	0	0	0	0	0	0	0	0	0	0	0	0	0	0	0	0	0	0	0	0	0	0	0	0	0	0	0	0	0	0	0	0	0	0	0	0	0	0	0	0	0	0	0	0	0	0	0
1	1_27	0	0	0	0	0	0	0	0	0	0	0	0	0	0	0	0	0	0	0	0	0	0	0	0	0	0	0	0	0	0	0	0	0	0	0	0	0	0	0	0	0	0	0	0	0	0	0	0
1	1_28	0	0	0	0	0	0	0	0	0	0	0	0	0	0	0	0	0	0	0	0	0	0	0	0	0	0	0	0	0	0	0	0	0	0	0	0	0	0	0	0	0	0	0	0	0	0	0	0
1	1_29	0	0	0	0	0	0	0	0	0	0	1	1	0	0	0	0	0		0	0	0	0	1	1	0	0	0	0	0	0	0	0	0	0	0	0	0	0	0	0	0	0	0	0	0	0	0	0
1	1_30	1	0	0	1	0	0	1	0	0	0	0	3	1	0	0	1	0	0	1	0	0	0	0	3	1	0	0	1	0	0	1	0	0	0	0	3	0	0	0	1	0	0	1	0	0	0	0	2
1	1_31	0	0	0	0	0	0	0	0	0	0	0	0	0	0	0	0	0	0	0	0	0	0	0	0	0	0	0	0	0	0	0	0	0	0	0	0	0	0	0	0	0	0	0	0	0	0	0	0
1	1_32	0	0	0	0	0	0	0	0	0	0	0	0	0	0	0	0	0	0	0	0	0	0	0	0	0	0	0	0	0	0	0	0	0	0	0	0	0	0	0	0	0	0	0	0	0	0	0	0
1	1_33	0	0	0	0	0	0	0	0	0	0	0	0	0	0	0	0	0	0	0	0	0	0	0	0	0	0	0	0	0	0	0	0	0	0	0	0	0	0	0	0	0	0	0	0	0	0	0	0
1	1_34	1	1	0	0	0	0	0	0	0	0	0	2	1	1	0	0	0	0	0	0	0	0	0	2	1	1	0	0	0	0	0	0	0	0	0	2	1	0	0	0	0	0	0	0	0	0	0	1
1	1_35	0	0	0	0	0	0	0	0	0	0	0	0	0	0	0	0	0	0	0	0	0	0	0	0	0	0	0	0	0	0	0	0	0	0	0	0	0	0	0	0	0	0	0	0	0	0	0	0
2	2_1	0	0	0	0	0	0	0	0	0	0	0	0	0	0	0	0	0	0	0	0	0	0	0	0	0	0	0	0	0	0	0	0	0	0	0	0	0	0	0	0	0	0	0	0	0	0	0	0
2	2_2	0	0	0	0	0	0	0	0	0	0	1	1	0	0	0	0	0	0	0	0	0	0	1	1	1	0	0	0	0	0	0	0	0	0	1	2	0	0	0	0	0	0	0	0	0	0	1	1
2	2_3	1	0	0	0	0	0	0	0	0	0	0	1	0	0	0	0	0	0	0	0	0	0	0	0	0	0	0	0	0	0	0	0	0	0	0	0	0	0	0	0	0	0	0	0	0	0	0	0
2	2_4	0	0	0	0	0	0	0	0	0	0	0	0	0	0	0	0	0	0	0	0	0	0	0	0	0	0	0	0	0	0	0	0	0	0	0	0	0	0	0	0	0	0	0	0	0	0	0	0
2	2_5	0	0	0	0	0	0	0	0	0	0	0	0	0	0	0	0	0	0	0	0	0	0	0	0	0	0	0	0	0	0	0	0	0	0	0	0	0	0	0	0	0	0	0	0	0	0	0	0
2	2_6	0	0	0	0	0	0	0	0	0	0	1	1	0	0	0	0	0	0	0	0	0	0	1	1	0	0	0	0	0	0	0	0	0	0	1	1	0	0	0	0	0	0	0	0	0	0	1	1
2	2_8	0	0	0	0	0	0	0	0	0	0	0	0	0	0	0	0	0	0	0	0	0	0	0	0	0	0	0	0	0	0	0	0	0	0	0	0	0	0	0	0	0	0	0	0	0	0	0	0
2	2_9	0	0	0	0	0	0	0	1	0	0	1	2	0	0	0	0	0	0	0	0	0	0	1	1	1	0	0	0	0	0	0	0	0	0	0	1	1	0	0	0	0	0	0	0	0	0	0	1
2	2_10	0	0	0	1	0	0	0	0	0	0	0	1	0	0	0	0	0	0	0	0	0	0	0	0	0	0	0	0	0	0	0	0	0	0	0	0	0	0	0	0	0	0	0	0	0	0	0	0
2	2_11	0	0	0	0	0	0	0	0	0	0	0	0	0	0	0	0	0	0	0	0	0	0	0	0	0	0	0	0	0	0	0	0	0	0	0	0	0	0	0	0	0	0	0	0	0	0	0	0
2	2_12	0	0	0	0	0	0	0	0	0	0	0	0	0	0	0	0	0	0	0	0	0	0	0	0	0	0	0	0	0	0	0	0	0	0	0	0	0	0	0	0	0	0	0	0	0	0	0	0
2	2_13	0	0	0	0	0	0	0	0	0	0	0	0	0	0	0	0	0	0	0	0	0	0	0	0	0	0	0	0	0	0	0	0	0	0	0	0	0	0	0	0	0	0	0	0	0	0	0	0
2	2_14	0	0	0	0	0	0	0	0	0	0	0	0	0	0	0	0	0	0	0	0	0	0	0	0	0	0	0	0	0	0	0	0	0	0	0	0	0	0	0	0	0	0	0	0	0	0	0	0
2	2_15	0	0	0	0	0	0	0	0	0	0	1	1	0	0	0	0	0	0	0	0	0	0	1	1	1	1	0	0	0	0	0	0	0	0	0	2	1	1	0	0	0	0	0	0	0	0	0	2
2	2_16	0	0	0	0	0	0	0	0	0	0	0	0	0	0	0	0	0	0	0	0	0	0	0	0	0	0	0	0	0	0	0	0	0	0	0	0	0	0	0	0	0	0	0	0	0	0	0	0
2	2_17	0	0	0	0	0	0	0	0	0	0	0	0	0	0	0	0	0	0	0	0	0	0	0	0	0	0	0	0	0	0	0	0	0	0	0	0	0	0	0	0	0	0	0	0	0	0	0	0
2	2_20	1	0	0	0	0	0	0	0	1	0	0	2	0	1	0	0	0	0	0	0	1	0	0	2	1	0	0	0	0	0	0	0	1	0	1	3	1	0	0	0	0	0	0	0	1	0	1	3
2	2_21	0	0	0	0	0	0	0	0	0	0	0	0	1	0	0	0	0	0	0	0	0	0	0	1	1	1	0	0	0	0	0	0	0	0	0	2	1	0	0	0	0	0	0	0	0	0	0	1
2	2_22	0	0	0	0	0	0	0	0	0	0	0	0	0	0	0	0	0	0	0	0	0	0	0	0	0	0	0	0	0	0	0	0	0	0	1	1	0	0	0	0	0	0	0	0	0	0	0	0
2	2_23	0	0	0	0	0	0	0	0	0	0	0	0	0	0	0	0	0	0	0	0	0	0	0	0	0	0	0	0	0	0	0	0	0	0	0	0	0	0	0	0	0	0	0	0	0	0	0	0
2	2_24	0	0	0	0	0	0	0	0	0	0	0	0	0	0	0	0	0	0	0	0	0	0	0	0	0	0	0	0	0	0	0	0	0	0	0	0	0	0	0	0	0	0	0	0	0	0	0	0
2	2_25	0	0	0	0	0	0	0	0	0	0	0	0	0	0	0	0	0	0	0	0	0	0	0	0	0	0	0	0	0	0	0	0	0	0	0	0	0	0	0	0	0	0	0	0	0	0	0	0
2	2_26	0	0	0	1	0	0	0	0	0	0	0	1	1	0	0	1	0	0	0	0	0	0	0	2	0	0	0	0	0	0	0	0	0	0	0	0	0	0	0	0	0	0	0	0	0	0	0	0
2	2_27	1	0	0	0	0	0	0	0	0	0	1	2	0	0	0	0	0	0	0	0	0	0	1	1	1	0	0	0	0	0	0	0	0	0	1	2	1	0	0	0	0	0	0	0	0	0	1	2
2	2_28	0	0	0	0	0	0	0	0	0	0	0	0	0	0	0	0	0	0	0	0	0	0	0	0	0	0	0	0	0	0	0	0	0	0	0	0	0	0	0	0	0	0	0	0	0	0	0	0
2	2_29	0	0	0	0	0	0	0	0	0	0	0	0	0	0	0	0	0	0	0	0	0	0	0	0	0	0	0	0	0	0	0	0	0	0	0	0	0	0	0	0	0	0	0	0	0	0	0	0
2	2_30	0	0	0	0	0	0	0	0	0	0	0	0	0	0	0	0	0	0	0	0	0	0	0	0	0	0	0	0	0	0	0	0	0	0	0	0	0	0	0	0	0	0	0	0	0	0	0	0
2	2_31	1	0	0	1	0	0	0	0	0	0	0	2	1	0	0	1	0	0	0	0	0	0	0	2	1	0	0	1	0	0	0	0	0	0	0	2	1	0	0	1	0	0	0	0	0	0	0	2
2	2_33	0	0	0	1	0	0	0	0	1	0	0	2	1	0	0	1	0	0	0	0	0	0	0	2	1	0	0	1	0	0	0	0	0	0	0	2	1	0	0	1	0	0	0	0	0	0	0	2
2	2_34	0	0	0	0	0	0	0	0	0	0	0	0	0	0	0	0	0	0	0	0	0	0	0	0	0	0	0	0	0	0	0	0	0	0	0	0	0	0	0	0	0	0	0	0	0	0	0	0
2	2_35	0	0	0	0	0	0	0	0	0	0	0	0	0	0	0	0	0	0	0	0	0	0	0	0	0	0	0	0	0	0	0	0	0	0	0	0	0	0	0	0	0	0	0	0	0	0	0	0

## Sheet: HRV_
number	group	SDNN1	RMSSD1	LF1	HF1	LF/HF1	SDNN2	RMSSD2	LF2	HF2	LF/HF2	SDNN3	RMSSD3	LF3	HF3	LF/HF3	SDNN4	RMSSD4	LF4	HF4	LF/HF4
1_1	1	8.59	8.33	33.36	66.64	0.5	10.25	8.53	40.39	59.61	0.68	20.75	11.31	48.14	51.86	0.93	41.87	24.89	31.07	68.93	0.45
1_2	1	15.16	9.9	40.52	59.48	0.68	23.72	20.25	60.29	39.71	1.52	23.19	23.39	26.66	73.34	0.36	31.2	23.08	33.38	66.47	0.5
1_5	1	21.95	16.59	58.53	41.47	1.41	18.12	10.75	79.56	20.44	3.89	11.22	5.73	83.34	16.66	5	14.46	9.31	60.94	39.06	1.56
1_6	1	13.83	9.74	75.78	24.22	3.13	24.91	21.84	53.43	46.57	1.15	32.74	41.87	22.19	77.81	0.29	29.61	34.46	31.05	68.95	0.45
1_8	1	21.07	19.12	34.73	65.27	0.53	30.18	24	45.9	54.1	0.85	50.85	32.8	63.21	36.79	1.72	10.73	6.99	56.62	43.38	1.3
1_9	1	13.85	9.16	73.42	26.58	2.76	23.61	14.43	68.36	31.64	2.16	19.84	9.04	76.92	23.08	3.33	24.77	16.73	53.94	45.89	1.18
1_10	1	8.41	6.07	33.58	66.42	0.51	9.82	9.18	35.9	64.1	0.56	10.69	9.6	33.12	66.88	0.5	7.77	7.35	47.32	52.68	0.9
1_11	1	65.38	93.56	15.37	84.63	0.18	56.89	78.96	13.15	86.85	0.15	59.36	78.6	21.94	78.06	0.28	65.38	93.56	15.37	84.63	0.18
1_12	1	43.45	54.84	43.45	54.84	0.79	52.41	72.81	36.46	63.54	0.57	35.13	40.68	11.99	88.01	0.14	29.54	36	42.67	57.33	0.74
1_14	1	31.99	25.59	28.6	71.4	0.4	19.25	24.04	25.53	74.47	0.34	12.97	9.46	24.31	75.69	0.32	30.61	42.45	26.32	73.68	0.36
1_15	1	16.36	9.57	71.95	28.05	2.56	12.2	5.08	83.31	16.69	4.99	25.57	7.87	93.37	16.63	5.61	30.86	10.27	84.78	15.22	5.57
1_16	1	27.25	20.73	35.82	64.18	0.56	27.78	19.94	49.25	50.64	0.97	29.15	18.34	74.61	25.39	2.94	41.31	28.1	67.22	32.78	2.05
1_17	1	14.55	7.24	56.9	43.1	1.32	16.49	4.63	10.26	87.96	0.12	34.05	33.88	12.6	87.4	0.14	22.22	12.98	43.33	56.67	0.76
1_19	1	31.07	24.62	47.56	51.13	0.93	33.39	15.44	57.51	42.49	1.35	61.09	61.33	24.41	75.59	0.32	17.5	13.18	32.2	67.8	0.47
1_20	1	23.7	11.01	82.61	17.39	4.75	27.74	18.91	58.44	41.56	1.41	25.61	17.79	57.55	42.36	1.36	25.05	22.18	45.94	54.06	0.85
1_22	1	19.17	16.63	46.43	53.57	0.87	20.85	15.85	63.87	35.75	1.79	17.73	13.82	55.45	44.55	1.24	30.47	14.04	63.03	36.97	1.7
1_23	1	10.51	9.16	40.66	59.34	0.69	17.44	15.47	51.09	48.91	1.04	18.09	17.71	33.73	66.27	0.51	18.85	18.99	26.01	73.99	0.35
1_24	1	33.88	42.53	35.6	64.4	0.55	37.37	48.64	30.46	69.54	0.44	42.19	45.05	32.99	67.01	0.49	23.13	8.61	26.42	73.05	0.36
1_25	1	10.71	11.42	48.8	51.2	0.95	17.51	12.2	52.2	47.8	1.09	21.75	28.09	27.97	72.03	0.39	13.51	13.41	41.83	58.17	0.72
1_26	1	78.53	79.22	37.2	62.8	0.59	98.62	71.12	68.13	31.87	2.14	44.13	69.65	60.85	39.15	1.55	82.7	77.81	53.98	46.02	1.17
1_27	1	40.78	25.47	77.46	22.54	3.44	54.19	54.42	55.85	44.15	1.27	16.48	10.69	79.61	20.39	3.9	26.96	12.55	85.02	14.98	5.68
1_28	1	22.61	12.8	88.28	11.42	7.73	27.92	19.23	56.72	43.28	1.31	20.63	13.3	73.5	26.5	2.77	26.96	12.55	64.57	35.43	1.82
1_29	1	20.52	24.66	43.28	56.72	0.76	23.33	18.39	52.46	47.54	1.1	17.18	13.27	27.69	72.31	0.38	193.69	179.34	37.48	62.52	0.6
1_30	1	55.85	32.33	31.65	68.35	0.46	31.74	27.56	38.53	61.47	0.63	22.92	19.61	47.02	52.98	0.89	15.68	9.12	33.05	66.95	0.49
1_31	1	19.34	20.67	59.28	40.72	1.46	14.8	15.3	26.14	73.86	0.35	11.55	13.78	16.82	83.18	0.2	18.31	19.84	26.92	73.08	0.37
1_32	1	79.04	60.68	58.18	41.82	1.39	92.47	65.46	57.09	42.91	1.33	56.97	42.6	62.61	37.39	1.67	169.4	200.83	42.95	57.05	0.75
1_33	1	26.04	18.82	52.93	47.07	1.12	51.56	57.02	46.7	53.3	0.88	20.37	15.89	61.35	38.65	1.59	17.03	14.95	56.75	43.25	1.31
1_34	1	44.89	48.21	23.01	76.99	0.3	178.68	202.54	33.15	66.85	0.5	184.46	218.14	32.34	67.66	0.48	148.06	156.46	29.27	70.73	0.41
1_35	1	12.7	11.49	13.07	86.93	0.15	10.61	10.69	32.95	67.05	0.49	15.12	12.09	43.35	56.65	0.77	10.03	8.85	44.33	55.67	0.8
2_1	2	30.82	23.73	70.7	29.3	2.41	32.29	27.59	64.53	35.47	1.82	30.79	28.18	52.86	47.14	1.12	26.4	19.58	44.47	55.53	0.8
2_2	1	33.85	44.12	28.12	71.88	0.39	16.8	7.4	62.86	37.14	1.69	22.48	21.67	37.43	61.18	0.61	12.9	6.67	80.8	19.2	4.21
2_3	2	20.97	21.64	31.74	68.26	0.47	15.41	10.17	60.29	39.71	1.52	26.51	16.88	53.48	46.52	1.15	19.96	10.95	61.86	38.14	1.62
2_4	2	18.03	10.32	47.38	52.62	0.9	15.43	13.07	21.54	78.46	0.27	15.11	8.47	38.41	61.59	0.62	13.7	9.87	24.86	75.14	0.33
2_5	2	66.51	63.29	49.29	50.71	0.97	63.81	66.15	47.37	52.63	0.9	43.67	50.39	28.46	71.54	0.4	48.37	51.62	39.1	60.9	0.64
2_6	2	20.97	28.55	21.28	78.72	0.27	37.62	48.78	4.57	95.43	0.05	40.7	38.15	67.7	32.3	2.1	18.5	25.69	13.73	86.27	0.16
2_8	2	17.33	11.45	73.95	25.83	2.86	15.41	8.24	69.28	30.69	2.26	12.15	10.19	61.95	38.05	1.63	22.93	17.41	51.49	48.51	1.06
2_9	2	154.26	119.91	43.12	56.88	0.76	135.16	82.97	55.03	44.97	1.22	158.81	114.69	41.2	58.8	0.7	146.4	101.86	33.65	66.35	0.51
2_10	2	16.15	11.48	70.81	29.19	2.43	32.87	28.16	35.57	64.43	0.55	70.29	85.7	57.43	42.57	1.35	24.72	16.75	66.76	33.24	2.01
2_11	2	18.11	10.49	85.64	14.36	5.96	23.97	19.56	73.2	26.8	2.73	20.91	18.14	58.43	41.57	1.41	62.85	58.62	51.66	48.34	1.07
2_12	2	32.09	28.79	46.82	52	0.9	63.66	71.81	55.52	44.48	1.25	24.13	19.55	55.37	44.63	1.24	62.88	66.97	47.29	52.71	0.9
2_13	2	30.32	23.59	37.28	62.72	0.59	25.67	18.8	49.18	50.7	0.97	29.67	23.32	66.8	33.2	2.01	23.12	19.38	55.45	44.55	1.24
2_14	2	9.62	9.05	76.11	23.89	3.19	15.21	9.19	43.62	56.38	0.77	19.14	11.11	55.26	44.74	1.24	14.31	5.86	85.5	14.5	5.9
2_15	2	133.67	104.33	29.66	70.34	0.42	101.41	78.91	41.57	58.43	0.71	70.54	63.15	27.77	72.23	0.38	102.07	73.92	45.66	54.34	0.84
2_16	2	16.85	14.07	30.8	69.2	0.45	19.49	16.2	16.87	83.13	0.2	17.59	17.76	21.06	78.94	0.27	14.79	8.67	54.76	45.24	1.21
2_17	2	13.13	10.71	47.43	52.57	0.9	21.97	25.72	37.25	62.75	0.59	7.79	7.56	54.17	45.83	1.18	15.59	15.73	41.62	58.38	0.71
2_20	2	40.26	41.81	39.48	60.52	0.65	10.87	8.82	45.29	54.71	0.83	14.86	12.87	53.75	46.25	1.16	9.68	5.28	47.27	52.73	0.9
2_21	2	18.89	20.64	41.67	58.33	0.71	29.64	18.36	65.59	34.41	1.91	38.81	33.09	24.88	75.12	0.33	18.29	17.55	25.25	74.75	0.34
2_22	2	29.84	18.33	74.56	25.44	2.93	20.47	11.65	67.21	32.79	2.05	21.07	17.65	53.12	46.88	1.13	23.85	11.07	86.74	13.26	6.54
2_23	2	35.68	40.4	44.07	55.93	0.79	27.78	26.07	62.15	37.85	1.64	28.18	21.46	55.78	44.22	1.26	27.34	20.7	66.96	33.04	2.03
2_24	2	19.68	11.24	59.25	40.75	1.45	12.05	9.41	46.16	53.84	0.86	15.91	14.74	52.35	47.65	1.1	16.99	13.35	56.04	43.96	1.27
2_25	2	95.79	72.31	54.54	45.46	1.2	32.57	38.6	30.81	65.59	0.47	72.28	58.14	45.76	54.24	0.84	15.91	15.46	44.42	55.58	0.8
2_26	2	29.05	15.43	53.16	46.55	1.14	35.05	27.68	50.93	49.07	1.04	45.84	53.08	52.92	47.08	1.12	27.09	15.46	44.42	55.58	0.8
2_27	2	16.29	19.01	31.15	68.85	0.45	23.76	17.48	49.15	50.85	0.97	26.48	30.14	40.58	59.42	0.68	17.65	10.87	66.43	33.57	0.51
2_28	2	37.53	17.02	80.16	19.84	4.04	31.83	31.34	42.89	57.11	0.75	53.31	50.83	48.89	51.11	0.96	19.23	9.13	85.42	14.58	5.86
2_29	2	12.68	12.47	24.26	75.74	0.32	39	25.15	45.57	54.43	0.84	46.31	55.06	46.14	53.86	0.86	22.18	23.3	45.19	54.81	0.82
2_30	2	11.97	6.12	59.14	40.86	1.45	15.72	8.99	68	32	2.12	24.73	9.07	79.47	20.53	3.87	29.6	14.67	40.46	59.54	0.68
2_31	2	14.36	13.69	45.35	54.65	0.83	20.43	16.86	67.59	32.41	2.09	26.72	35.96	21.9	78.1	0.28	33.67	23.6	44.1	55.58	0.79
2_33	2	18.02	16.8	46.42	52.53	0.88	49.97	48.97	45.43	54.57	0.83	27.2	15.84	60.7	39.3	1.54	26.66	30.59	61.2	38.8	1.58
2_34	2	20.4	10.59	50.97	49.03	1.04	21.46	8.73	47.62	52.38	0.91	18.44	10.86	69.36	30.64	2.26	27.45	19.18	64.87	35.13	1.85
2_35	2	67.27	52.93	46.02	53.98	0.85	42.94	57.44	22.29	77.71	0.29	42.05	49.91	73.92	26.08	2.83	65.15	70.92	30.22	69.78	0.43
